# Supplementary material for: Effect of Mulberry Leaf and Its Active Component, 1-Deoxynojirimycin, on Palmitic Acid-Induced Lipid Accumulation in HepG2 Cells
Source: Biomedicines. 2025 Nov 28;13(12):2930. doi: 10.3390/biomedicines13122930 (PMC12730792; doi:10.3390/biomedicines13122930)
Supplement: Supplementary file 1 [file biomedicines-13-02930-s001.zip]

Archive with 1 entries (1 files):
- biomedicines-3968868-supplementary.pdf
